# Supplementary material for: Understanding Polysiloxane Polymer to Amorphous SiOC Conversion During Pyrolysis Through ReaxFF Simulation
Source: Materials (Basel). 2025 Mar 22;18(7):1412. doi: 10.3390/ma18071412 (PMC11989382; doi:10.3390/ma18071412)
Supplement: Supplementary file 1 [file materials-18-01412-s001.zip]

Archive with 1 entries (1 files):
- materials-3467344-supplementary.pdf
